# Supplementary material for: Global analysis of iron metabolism‐related genes identifies potential mechanisms of gliomagenesis and reveals novel targets
Source: CNS Neurosci Ther. 2023 Aug 7;30(2):e14386. doi: 10.1111/cns.14386 (PMC10848104; doi:10.1111/cns.14386)
Supplement: Supplementary file 2 — Table S1. Detailed information of included glioma cohorts Table S2. Clinicopathological characteristics of included glioma cohorts Table S3. List of IMRGs Table S4. Differential expression of IMRGs between glioma and normal samples in the TCGA dataset Table S5. The importance index of seven prognostic IMRGs derived from random survival forest model Table S6. Predicted molecular subtypes of TCGA and CGGA glioma samples Table S7. Univariate and multivariate analyses of clinicopathological characteristics and signature with overall survival in glioma cohorts Table S8. Comparison of the clinicopathological characteristics between high‐ and low‐risk groups in TCGA and CGGA cohorts Table S9. Significantly‐mutated genes across different risk groups in TCGA cohort Table S10. The alteration peaks of CNAs in gliomas with different risk levels Table S11. Estimated AUC values of TMZ in TCGA GBM dataset using external drug response data [file CNS-30-e14386-s001.xlsx]

## Sheet: Table S1
Table S1. Detailed information of included glioma cohorts
Cohort Name	Sample number	Year	PMID	Platform	URL
RNA-seq cohort
TCGA+GTEx	983	2016	28398314	Illumina HiSeq	https://toil.xenahubs.net
CGGA	325	2021	33662628	Illumina HiSeq	http://www.cgga.org.cn/
Yanovich	68	2021	33657365	Illumina HiSeq 2500	https://www.ncbi.nlm.nih.gov/geo/query/acc.cgi?acc=GSE149009
Microarray cohort
REMBRANDT	443	2018	30106394	Affymetrix Human Genome U133 Plus 2.0 Array	https://www.ncbi.nlm.nih.gov/geo/query/acc.cgi?acc=GSE108474
Gravendeel	268	2009	19920198	Affymetrix GeneChip Human Genome U133 Plus 2.0 Array	https://www.ncbi.nlm.nih.gov/geo/query/acc.cgi?acc=GSE16011
Kamoun	178	2016	27090007	Affymetrix GeneChip Human Genome U133 Plus 2.0	https://www.ebi.ac.uk/arrayexpress/experiments/E-MTAB-3892
Lee	191	2008	18940004	Affymetrix Human Genome U133A Array	https://www.ncbi.nlm.nih.gov/geo/query/acc.cgi?acc=GSE13041
Phillips	100	2011	21559523	Affymetrix Human Genome U133A Array	https://www.ncbi.nlm.nih.gov/geo/query/acc.cgi?acc=GSE4271
Frejie	85	2004	15374961	Affymetrix Human Genome U133A Array	https://www.ncbi.nlm.nih.gov/geo/query/acc.cgi?acc=GSE4412
Gorovets	80	2012	22415316	Illumina HumanHT-12 WG-DASL V4.0 R2 expression beadchip	https://www.ncbi.nlm.nih.gov/geo/query/acc.cgi?acc=GSE35158
Joo	58	2013	23333277	Affymetrix Human Gene 1.0 ST Array	https://www.ncbi.nlm.nih.gov/geo/query/acc.cgi?acc=GSE42669
Ducray	52	2010	20822523	Affymetrix GeneChip Human Genome U133 Plus 2.0	https://www.ebi.ac.uk/arrayexpress/experiments/E-TABM-898/
Weller	137	2015	25783747	Affymetrix Human Genome U133 Plus 2.0 Array	https://www.ncbi.nlm.nih.gov/geo/query/acc.cgi?acc=GSE61374
NanoString nCounter cohort
AVAglio	349	2020	32897363	Genentech glioblastoma custom panel GBM_GNE_C1954	https://www.ncbi.nlm.nih.gov/geo/query/acc.cgi?acc=GSE150604
ATE	452	2020	32897363	Genentech glioblastoma custom panel GBM_GNE_C1954	https://www.ncbi.nlm.nih.gov/geo/query/acc.cgi?acc=GSE149921
GLARIUS	123	2020	32897363	NanoString annotated glioblastoma custom panel GBM_GNE_V2_C2296	https://www.ncbi.nlm.nih.gov/geo/query/acc.cgi?acc=GSE150612

## Sheet: Table S2
Table S2. Clinicopathological characteristics of included glioma cohorts
TCGA+GTEx (n = 983)			CGGA (n = 325)			Yanovich (n = 68)			REMBRANDT (n = 443)			Gravendeel (n = 268)			Kamoun (n = 178)			Lee (n = 191)			Phillips (n = 100)			Frejie (n = 85)			Gorovets (n = 80)			Joo (n = 58)			Ducray (n = 52)			Weller (n = 137)			AVAglio (n = 349)			ATE (n = 452)			GLARIUS (n = 123)
Characteristic	No. (%)		Characteristic	No. (%)		Characteristic	No. (%)		Characteristic	No. (%)		Characteristic	No. (%)		Characteristic	No. (%)		Characteristic	No. (%)		Characteristic	No. (%)		Characteristic	No. (%)		Characteristic	No. (%)		Characteristic	No. (%)		Characteristic	No. (%)		Characteristic	No. (%)		Characteristic	No. (%)		Characteristic	No. (%)		Characteristic	No. (%)
Histology			Histology			Histology			Histology			Histology			Histology			Histology			Histology			Histology			Histology			Histology			Histology			Histology			Histology			Histology			Histology
Normal	296 (30.1)		GBM	139 (42.8)		GBM	68 (100)		GBM	220 (49.7)		GBM	109 (40.6)		Normal	9 (5.1)		GBM	191 (100)		GBM	24 (24.0)		GBM	59 (69.4)		LGG	80 (100)		GBM	58 (100)		GBM	52 (100.0)		LGG	137 (100.0)		GBM	349 (100.0)		GBM	452 (100.0)		GBM	123 (100.0)
GBM	165 (16.8)		LGG	182 (56)		Age			LGG	223 (50.3)		LGG	159 (59.3)		GBM	21 (11.8)		Age			LGG	76 (76.0)		LGG	26 (30.6)		Age			Age			Age			Age			Age			Age			Age
LGG	522 (53.1)		Unknown	4 (1.2)		<60	27 (39.7)		Age			Age			LGG	148 (83.1)		<60	134 (70.2)		Age			Age			<60	57 (71.2)		<60	39 (67.2)		<60	30 (57.7)		<60	118 (86.1)		<60	198 (56.7)		<60	220 (48.7)		<60	76 (61.8)
Age			Age			>=60	32 (47.1)		<60	291 (65.7)		<60	189 (70.5)		Age			>=60	57 (29.8)		<60	69 (69.0)		<60	69 (81.2)		>=60	14 (17.5)		>=60	19 (32.8)		>=60	22 (42.3)		>=60	19 (13.9)		>=60	151 (43.3)		>=60	232 (51.3)		>=60	47 (38.2)
<60	530 (53.9)		<60	292 (89.8)		Unkown	9 (13.2)		>=60	104 (23.5)		>=60	79 (29.5)		<60	125 (70.2)		Gender			>=60	8 (8.0)		>=60	16 (18.8)		Unkown	9 (11.2)		Gender			MGMT			Gender			Gender			Gender			Gender
>=60	157 (16.0)		>=60	33 (10.2)		Gender			Unkown	48 (10.8)		Gender			>=60	27 (15.2)		Female	74 (38.7)		Unkown	23 (23.0)		Gender			Gender			Female	27 (46.6)		Methylation	4 (7.7)		Female	53 (38.7)		Female	125 (35.8)		Female	176 (38.9)		Female	41 (33.3)
Unkown	296 (30.1)		Gender			Female	24 (35.3)		Gender			Female	88 (32.8)		Unkown	26 (14.6)		Male	117 (61.3)		Gender			Female	53 (62.4)		Female	32 (40.0)		Male	31 (53.4)		Unmethylation	12 (23.1)		Male	84 (61.3)		Male	224 (64.2)		Male	275 (60.8)		Male	82 (66.7)
Gender			Female	122 (37.5)		Male	44 (64.7)		Female	124 (28.0)		Male	180 (67.2)		Gender						Female	32 (32.0)		Male	32 (37.6)		Male	33 (41.2)					Unkown	36 (69.2)		Grade			KPS			Unkown	1 (0.2)		MGMT
Female	292 (29.7)		Male	203 (62.5)		KPS			Male	213 (48.1)		KPS			Female	71 (39.9)					Male	68 (68.0)		Grade			Unkown	15 (18.8)								II	61 (44.5)		<=80	110 (31.5)		KPS			Unmethylation	123 (100.0)
Male	395 (40.2)		Grade			<80	44 (64.7)		Unkown	106 (23.9)		<80	80 (29.9)		Male	98 (55.1)					Grade			III	26 (30.6)		Grade									III	76 (55.5)		>=90	239 (68.5)		<80	60 (13.3)
Unkown	296 (30.1)		II	103 (31.7)		>=80	24 (35.3)		Grade			>=80	177 (66.0)		Unkown	9 (5.1)					III	24 (24.0)		IV	59 (69.4)		II	29 (36.2)								IDH			IDH			>=80	99 (21.9)
Grade			III	79 (24.3)		IDH			II	99 (22.3)		Unkown	11 (4.1)		Grade						IV	76 (76.0)					III	51 (63.7)								Mutant	115 (83.9)		Mutant	10 (2.9)		Unkown	293 (64.8)
Normal	296 (30.1)		IV	139 (42.8)		Mutant	3 (4.4)		III	85 (19.2)		IDH			Normal	9 (5.1)											IDH									Wild-type	22 (16.1)		Wild-type	339 (97.1)		MGMT
II	257 (26.1)		Unkown	4 (1.2)		Wild-type	27 (39.7)		IV	220 (49.7)		Mutation	80 (29.9)		II	46 (25.8)											Mutant	56 (70.0)								1p19q codeletion			MGMT			Methylation	93 (20.6)
III	265 (27.0)		IDH			Unkown	38 (55.9)		Unkown	39 (8.8)		Wild-type	136 (50.7)		III	102 (57.3)											Wild-type	24 (30.0)								Codel	37 (27.0)		Methylation	93 (26.6)		Unmethylation	144 (31.9)
IV	165 (16.8)		Mutant	175 (53.8)								Unkown	52 (19.4)		IV	21 (11.8)																				Non-codel	100 (73.0)		Unmethylation	185 (53.0)		Unkown	215 (47.5)
KPS			Wild-type	149 (45.8)								1p19q codeletion			IDH																								Unkown	71 (20.3)
<80	71 (7.2)		Unkown	1 (0.3)								Codel	47 (17.5)		Mutant	123 (69.1)
>=80	317 (32.2)		1p19q codeletion									Non-codel	108 (40.3)		Wild-type	45 (25.3)
Unkown	595 (60.5)		Codel	67 (20.6)								Unkown	113 (42.2)		Unkown	10 (5.6)
IDH			Non-codel	250 (76.9)								Grade			1p19q codeletion
Mutant	434 (44.2)		Unkown	8 (2.5)								II	25 (9.3)		Codel	99 (55.6)
Wild-type	243 (24.7)		MGMT									III	84 (31.3)		Non-codel	70 (39.3)
Unkown	306 (31.1)		Methylation	157 (48.3)								IV	159 (59.3)		Unkown	9 (5.1)
MGMT			Unmethylation	149 (45.8)								Surgery
Methylation	488 (49.6)		Unkown	19 (5.8)								Open biopsy	7 (2.6)
Unmethylation	171 (17.4)											Stereotactic biopsy	32 (11.9)
Unkown	324 (33.0)											Partial resection	143 (53.4)
1p19q codeletion												Complete resection	81 (30.2)
Codel	171 (17.4)											Unkown	5 (1.9)
Non-codel	510 (51.9)
Unkown	302 (30.7)

## Sheet: Table S3
Table S3. List of IMRGs
Source	Gene symbol	Ensembl ID	Description
Zhang et al.	NUBP1	ENSG00000103274	nucleotide binding protein 1
	FBXL5	ENSG00000118564	F-box and leucine rich repeat protein 5
	TMEM199	ENSG00000244045	transmembrane protein 199
	HJV	ENSG00000168509	hemojuvelin BMP co-receptor
	ALAS1	ENSG00000023330	5'-aminolevulinate synthase 1
	ALAS2	ENSG00000158578	5'-aminolevulinate synthase 2
	ISCU	ENSG00000136003	iron-sulfur cluster assembly enzyme
	SLC22A17	ENSG00000092096	solute carrier family 22 member 17
	FXN	ENSG00000165060	frataxin
	GLRX3	ENSG00000108010	glutaredoxin 3
	SLC40A1	ENSG00000138449	solute carrier family 40 member 1
	ABCB8	ENSG00000197150	ATP binding cassette subfamily B member 8
	BDH2	ENSG00000164039	3-hydroxybutyrate dehydrogenase 2
	BMP6	ENSG00000153162	bone morphogenetic protein 6
	CP	ENSG00000047457	ceruloplasmin
	HEPH	ENSG00000089472	hephaestin
	LTF	ENSG00000012223	lactotransferrin
	NDFIP1	ENSG00000131507	Nedd4 family interacting protein 1
	LCN2	ENSG00000148346	lipocalin 2
	HAVCR1	ENSG00000113249	hepatitis A virus cellular receptor 1
	SCARA5	ENSG00000168079	scavenger receptor class A member 5
	FLVCR1	ENSG00000162769	feline leukemia virus subgroup C cellular receptor 1
	ABCG2	ENSG00000118777	ATP binding cassette subfamily G member 2
	CYBRD1	ENSG00000071967	cytochrome b reductase 1
	SLC48A1	ENSG00000211584	solute carrier family 48 member 1
	SLC46A1	ENSG00000076351	solute carrier family 46 member 1
	LRP1	ENSG00000123384	LDL receptor related protein 1
	CD163	ENSG00000177575	CD163 molecule
	FLVCR2	ENSG00000119686	feline leukemia virus subgroup C cellular receptor family member 2
	SLC39A14	ENSG00000104635	solute carrier family 39 member 14
	SLC39A8	ENSG00000138821	solute carrier family 39 member 8
	SLC11A2	ENSG00000110911	solute carrier family 11 member 2
	SLC25A37	ENSG00000147454	solute carrier family 25 member 37
	HPX	ENSG00000110169	hemopexin
	ERFE	ENSG00000178752	erythroferrone
	TMPRSS6	ENSG00000187045	transmembrane serine protease 6
	HAMP	ENSG00000105697	hepcidin antimicrobial peptide
	SLC11A1	ENSG00000018280	solute carrier family 11 member 1
	EIF2AK1	ENSG00000086232	eukaryotic translation initiation factor 2 alpha kinase 1
	STEAP2	ENSG00000157214	STEAP2 metalloreductase
	HFE	ENSG00000010704	homeostatic iron regulator
	CUBN	ENSG00000107611	cubilin
	TFRC	ENSG00000072274	transferrin receptor
	TFR2	ENSG00000106327	transferrin receptor 2
	HMOX1	ENSG00000100292	heme oxygenase 1
	HMOX2	ENSG00000103415	heme oxygenase 2
	STEAP1	ENSG00000164647	STEAP family member 1
	STEAP3	ENSG00000115107	STEAP3 metalloreductase
	STEAP4	ENSG00000127954	STEAP4 metalloreductase
	ABCB7	ENSG00000131269	ATP binding cassette subfamily B member 7
	ABCB10	ENSG00000135776	ATP binding cassette subfamily B member 10
	ABCB6	ENSG00000115657	ATP binding cassette subfamily B member 6
	SFXN1	ENSG00000164466	sideroflexin 1
	SFXN2	ENSG00000156398	sideroflexin 2
	SFXN3	ENSG00000107819	sideroflexin 3
	SFXN4	ENSG00000183605	sideroflexin 4
	SFXN5	ENSG00000144040	sideroflexin 5
	ATP6AP1	ENSG00000071553	ATPase H+ transporting accessory protein 1
	SLC25A28	ENSG00000155287	solute carrier family 25 member 28
	ACO1	ENSG00000122729	aconitase 1
	IREB2	ENSG00000136381	iron responsive element binding protein 2
	FTH1	ENSG00000167996	ferritin heavy chain 1
	FTL	ENSG00000087086	ferritin light chain
	NCOA4	ENSG00000266412	nuclear receptor coactivator 4
	PCBP1	ENSG00000169564	poly(rC) binding protein 1
	PCBP2	ENSG00000197111	poly(rC) binding protein 2
	FTHL17	ENSG00000132446	ferritin heavy chain like 17
	TF	ENSG00000091513	transferrin
	FTMT	ENSG00000181867	ferritin mitochondrial
	FECH	ENSG00000066926	ferrochelatase
Miller et al.	CYBRD1	ENSG00000071967	cytochrome b reductase 1
	STEAP1	ENSG00000164647	STEAP family member 1
	STEAP2	ENSG00000157214	STEAP2 metalloreductase
	HFE	ENSG00000010704	homeostatic iron regulator
	SCARA5	ENSG00000168079	scavenger receptor class A member 5
	LTF	ENSG00000012223	lactotransferrin
	TFRC	ENSG00000072274	transferrin receptor
	SLC40A1	ENSG00000138449	solute carrier family 40 member 1
	ISCU	ENSG00000136003	iron-sulfur cluster assembly enzyme
	SFXN1	ENSG00000164466	sideroflexin 1
	EPAS1	ENSG00000116016	endothelial PAS domain protein 1
	SLC25A37	ENSG00000147454	solute carrier family 25 member 37
	ABCG2	ENSG00000118777	ATP binding cassette subfamily G member 2 (Junior blood group)
	SFXN5	ENSG00000144040	sideroflexin 5
	HIF1AN	ENSG00000166135	hypoxia inducible factor 1 subunit alpha inhibitor
	ALAD	ENSG00000148218	aminolevulinate dehydratase
	LRP2	ENSG00000081479	LDL receptor related protein 2
	SLC22A17	ENSG00000092096	solute carrier family 22 member 17
	FECH	ENSG00000066926	ferrochelatase
	UROD	ENSG00000126088	uroporphyrinogen decarboxylase
	FLVCR1	ENSG00000162769	FLVCR heme transporter 1
	MTF1	ENSG00000188786	metal regulatory transcription factor 1
	HMOX2	ENSG00000103415	heme oxygenase 2
	ISCA1	ENSG00000135070	iron-sulfur cluster assembly 1
	STEAP4	ENSG00000127954	STEAP4 metalloreductase
	TMPRSS6	ENSG00000187045	transmembrane serine protease 6
	FBXL5	ENSG00000118564	F-box and leucine rich repeat protein 5
	TFR2	ENSG00000106327	transferrin receptor 2
	CIAO1	ENSG00000144021	cytosolic iron-sulfur assembly component 1
	HAMP	ENSG00000105697	hepcidin antimicrobial peptide
	HIF1A	ENSG00000100644	hypoxia inducible factor 1 subunit alpha
	SLC25A28	ENSG00000155287	solute carrier family 25 member 28
	ACO1	ENSG00000122729	aconitase 1
	PPOX	ENSG00000143224	protoporphyrinogen oxidase
	NFS1	ENSG00000244005	NFS1 cysteine desulfurase
	HEPH	ENSG00000089472	hephaestin
	UROS	ENSG00000188690	uroporphyrinogen III synthase
	CIAO3	ENSG00000103245	cytosolic iron-sulfur assembly component 3
	SLC11A2	ENSG00000110911	solute carrier family 11 member 2
	SFXN4	ENSG00000183605	sideroflexin 4
	ALAS2	ENSG00000158578	5'-aminolevulinate synthase 2
	LCN2	ENSG00000148346	lipocalin 2
	SLC39A14	ENSG00000104635	solute carrier family 39 member 14
	MON1A	ENSG00000164077	MON1 homolog A, secretory trafficking associated
	CP	ENSG00000047457	ceruloplasmin
	SFXN3	ENSG00000107819	sideroflexin 3
	NFU1	ENSG00000169599	NFU1 iron-sulfur cluster scaffold
	ISCA2	ENSG00000165898	iron-sulfur cluster assembly 2
	ABCB6	ENSG00000115657	ATP binding cassette subfamily B member 6 (Langereis blood group)
	STEAP3	ENSG00000115107	STEAP3 metalloreductase
	FTH1	ENSG00000167996	ferritin heavy chain 1
	FXN	ENSG00000165060	frataxin
	FTL	ENSG00000087086	ferritin light chain
	IREB2	ENSG00000136381	iron responsive element binding protein 2
	SFXN2	ENSG00000156398	sideroflexin 2
	HMBS	ENSG00000256269	hydroxymethylbilane synthase
	HPX	ENSG00000110169	hemopexin
	HP	ENSG00000257017	haptoglobin
	ALAS1	ENSG00000023330	5'-aminolevulinate synthase 1
	HMOX1	ENSG00000100292	heme oxygenase 1
	HJV	ENSG00000168509	hemojuvelin BMP co-receptor

## Sheet: Table S4
Table S4. Differential expression of IMRGs between glioma and normal samples in the TCGA dataset
Gene	Log2FoldChange (glioma/normal)	P value	P adj
LTF	6.06867	1.4951e-207	1.55117e-206
CD163	2.89032	7.39382e-91	2.36034e-90
STEAP3	2.7639	7.87242e-153	5.9401e-152
FLVCR2	2.73003	0	0
HP	2.38666	4.84705e-44	9.81232e-44
HMOX1	2.29412	3.89635e-121	1.70209e-120
SLC40A1	1.84719	1.86817e-193	1.72287e-192
HIF1A	1.6544	4.60274e-301	1.27343e-299
SLC39A14	1.12192	6.41794e-82	1.90246e-81
CP	1.03392	3.65654e-14	5.8364e-14
NUBP1	0.911665	8.51805e-293	1.76749e-291
ABCB7	0.904459	4.44532e-228	5.27088e-227
HFE	0.869047	7.87314e-28	1.45216e-27
LRP1	0.832234	8.1508e-88	2.50561e-87
HMBS	0.825527	5.43378e-127	2.65296e-126
NCOA4	0.659144	7.51573e-105	2.9705e-104
SFXN2	0.654813	1.49237e-45	3.17608e-45
SLC11A1	0.64803	1.29999e-08	1.79832e-08
PCBP2	0.640648	4.15577e-190	3.44929e-189
SLC11A2	0.59537	1.5657e-92	5.19813e-92
TMEM199	0.48857	1.89532e-136	1.04874e-135
EIF2AK1	0.46566	8.54134e-104	3.22241e-103
FXN	0.420016	4.19715e-67	1.05565e-66
FBXL5	0.419887	1.11854e-64	2.73056e-64
ABCG2	0.416601	8.99595e-13	1.35757e-12
IREB2	0.407891	1.35875e-44	2.8194e-44
SLC39A8	0.396595	7.97566e-12	1.18211e-11
HAMP	0.378946	0.00361922	0.00423092
SLC46A1	0.304939	2.32785e-24	4.02525e-24
ACO1	0.287531	1.77818e-25	3.14018e-25
STEAP1	0.257615	0.0153055	0.0176439
CYBRD1	0.251366	5.49473e-05	6.91004e-05
MTF1	0.191683	1.1221e-07	1.50217e-07
TF	0.151909	0.120648	0.128381
PCBP1	0.136566	8.36507e-14	1.31e-13
ISCA2	0.130426	1.14095e-06	1.50316e-06
CIAO1	0.116104	3.55869e-09	5.00629e-09
SFXN1	0.112195	5.84237e-05	7.23756e-05
FTL	0.0919617	0.154354	0.16217
SFXN4	0.0592654	0.0858208	0.0925081
NFU1	0.0562165	0.0271363	0.0304367
UROD	0.0342742	0.281754	0.29232
FLVCR1	0.0268508	0.450365	0.461485
FECH	0.00258938	0.914069	0.914069
EPAS1	-0.0337441	0.488408	0.494365
GLRX3	-0.0591807	0.0293045	0.0324303
BDH2	-0.12127	0.0158749	0.0180495
PPOX	-0.122376	5.07572e-05	6.48131e-05
CUBN	-0.131962	0.0412462	0.0450452
ALAS1	-0.132474	1.52734e-06	1.98077e-06
ABCB6	-0.182645	3.16661e-08	4.30867e-08
TFRC	-0.239041	0.000120266	0.000146795
BMP6	-0.239289	0.00256161	0.00308136
ABCB10	-0.23937	1.62262e-22	2.74851e-22
ATP6AP1	-0.341133	3.82912e-33	7.22312e-33
SCARA5	-0.381842	0.00300743	0.00356596
NDFIP1	-0.405542	1.29123e-39	2.49238e-39
ABCB8	-0.426063	1.26846e-39	2.49238e-39
CIAO3	-0.432911	7.0993e-50	1.55064e-49
HEPH	-0.462085	3.42001e-10	4.98002e-10
HIF1AN	-0.549847	1.91848e-78	5.49082e-78
HMOX2	-0.556737	7.90254e-55	1.77273e-54
NFS1	-0.56812	1.00392e-115	4.16625e-115
ISCA1	-0.583731	8.69031e-96	3.0054e-95
STEAP4	-0.639628	6.89066e-10	9.86077e-10
ERFE	-0.664569	4.23113e-13	6.5034e-13
MON1A	-0.694172	4.07018e-133	2.11141e-132
FTH1	-0.730673	2.67187e-60	6.16014e-60
SLC48A1	-0.76048	4.82776e-71	1.2522e-70
HPX	-0.770513	2.18318e-27	3.93922e-27
ALAD	-0.792766	2.0779e-75	5.74886e-75
SLC22A17	-0.815099	2.40804e-61	5.71049e-61
TMPRSS6	-0.883123	3.93412e-101	1.4197e-100
SLC25A28	-0.891665	1.79364e-141	1.2406e-140
SFXN5	-0.949204	1.18806e-73	3.18092e-73
SLC25A37	-0.956492	6.12142e-141	3.90829e-140
LRP2	-1.00365	3.64693e-16	5.9352e-16
SFXN3	-1.12137	7.53225e-276	1.25035e-274
ISCU	-1.37459	0	0
UROS	-1.38861	4.42829e-262	6.1258e-261
ALAS2	-1.44134	2.67021e-20	4.43255e-20
STEAP2	-1.96578	9.31023e-141	5.51964e-140
TFR2	-2.04163	2.93593e-126	1.35379e-125

## Sheet: Table S5
Table S5. The importance index of seven prognostic IMRGs derived from random survival forest model
Gene	Raw importance	Relative importance
STEAP3	0.0247937	1
LTF	0.00998589	0.40276
HMOX1	0.00345336	0.139284
HP	0.00156096	0.0629582
CP	0.0015182	0.0612333
CD163	0.00112261	0.0452781
SLC40A1	0.000449044	0.0181113

## Sheet: Table S6
Table S6. Predicted molecular subtypes of TCGA and CGGA glioma samples
TCGA				CGGA
Sample	Verhaak subtype	IGS subtype		Sample	Verhaak subtype	IGS subtype
TCGA-02-0047-01	Mesenchymal	IGS 23		CGGA_1001	Mesenchymal	IGS 23
TCGA-02-0055-01	Mesenchymal	IGS 23		CGGA_1006	Mesenchymal	IGS 23
TCGA-02-2483-01	Proneural	IGS 23		CGGA_1007	Classical	IGS 18
TCGA-02-2485-01	Classical	IGS 18		CGGA_1011	Mesenchymal	IGS 23
TCGA-06-0125-02	Classical	IGS 23		CGGA_1015	Mesenchymal	IGS 23
TCGA-06-0125-01	Classical	IGS 18		CGGA_1019	Mesenchymal	IGS 23
TCGA-06-0129-01	Proneural	IGS 22		CGGA_1022	Mesenchymal	IGS 23
TCGA-06-0130-01	Mesenchymal	IGS 23		CGGA_1023	Classical	IGS 18
TCGA-06-0132-01	Neural	IGS 23		CGGA_1024	Classical	IGS 18
TCGA-06-0138-01	Mesenchymal	IGS 23		CGGA_1026	Classical	IGS 18
TCGA-06-0139-01	Mesenchymal	IGS 23		CGGA_1034	Neural	IGS 18
TCGA-06-0141-01	Mesenchymal	IGS 23		CGGA_1035	Mesenchymal	IGS 23
TCGA-06-0152-02	Mesenchymal	IGS 23		CGGA_1039	Classical	IGS 18
TCGA-06-0156-01	Mesenchymal	IGS 23		CGGA_1045	Mesenchymal	IGS 23
TCGA-06-0157-01	Classical	IGS 18		CGGA_1049	Mesenchymal	IGS 23
TCGA-06-0158-01	Classical	IGS 23		CGGA_1052	Neural	IGS 9
TCGA-06-0168-01	Mesenchymal	IGS 23		CGGA_1072	Classical	IGS 22
TCGA-06-0171-02	Neural	IGS 23		CGGA_1077	Mesenchymal	IGS 23
TCGA-06-0174-01	Proneural	IGS 18		CGGA_1078	Mesenchymal	IGS 23
TCGA-06-0178-01	Proneural	IGS 23		CGGA_1079	Neural	IGS 18
TCGA-06-0184-01	Mesenchymal	IGS 23		CGGA_1081	Classical	IGS 22
TCGA-06-0187-01	Classical	IGS 23		CGGA_1083	Mesenchymal	IGS 23
TCGA-06-0190-02	Mesenchymal	IGS 23		CGGA_1091	Classical	IGS 18
TCGA-06-0190-01	Mesenchymal	IGS 23		CGGA_1109	Classical	IGS 18
TCGA-06-0210-02	Mesenchymal	IGS 23		CGGA_1124	Mesenchymal	IGS 23
TCGA-06-0210-01	Mesenchymal	IGS 23		CGGA_1139	Neural	IGS 18
TCGA-06-0211-02	Classical	IGS 23		CGGA_1140	Neural	IGS 9
TCGA-06-0211-01	Classical	IGS 23		CGGA_1145	Mesenchymal	IGS 23
TCGA-06-0219-01	Neural	IGS 23		CGGA_1171	Mesenchymal	IGS 23
TCGA-06-0221-02	Neural	IGS 9		CGGA_1177	Mesenchymal	IGS 23
TCGA-06-0238-01	Proneural	IGS 23		CGGA_1180	Mesenchymal	IGS 23
TCGA-06-0644-01	Mesenchymal	IGS 23		CGGA_1188	Mesenchymal	IGS 23
TCGA-06-0645-01	Mesenchymal	IGS 23		CGGA_1214	Classical	IGS 18
TCGA-06-0646-01	Mesenchymal	IGS 23		CGGA_1216	Classical	IGS 23
TCGA-06-0649-01	Mesenchymal	IGS 23		CGGA_1218	Mesenchymal	IGS 23
TCGA-06-0686-01	Proneural	IGS 23		CGGA_1224	Mesenchymal	IGS 23
TCGA-06-0743-01	Classical	IGS 23		CGGA_1234	Mesenchymal	IGS 23
TCGA-06-0744-01	Classical	IGS 18		CGGA_1237	Classical	IGS 18
TCGA-06-0745-01	Mesenchymal	IGS 23		CGGA_1240	Mesenchymal	IGS 23
TCGA-06-0747-01	Classical	IGS 18		CGGA_1251	Proneural	IGS 22
TCGA-06-0749-01	Neural	IGS 23		CGGA_1258	Mesenchymal	IGS 23
TCGA-06-0750-01	Mesenchymal	IGS 23		CGGA_1263	Neural	IGS 9
TCGA-06-0878-01	Mesenchymal	IGS 23		CGGA_1270	Mesenchymal	IGS 23
TCGA-06-0882-01	Mesenchymal	IGS 23		CGGA_1271	Mesenchymal	IGS 23
TCGA-06-1804-01	Classical	IGS 18		CGGA_1272	Proneural	IGS 22
TCGA-06-2557-01	Mesenchymal	IGS 23		CGGA_1280	Neural	IGS 18
TCGA-06-2558-01	Proneural	IGS 23		CGGA_1281	Neural	IGS 9
TCGA-06-2559-01	Mesenchymal	IGS 23		CGGA_1283	Proneural	IGS 9
TCGA-06-2561-01	Mesenchymal	IGS 23		CGGA_1284	Mesenchymal	IGS 23
TCGA-06-2562-01	Mesenchymal	IGS 23		CGGA_1285	Mesenchymal	IGS 23
TCGA-06-2563-01	Classical	IGS 18		CGGA_1292	Proneural	IGS 9
TCGA-06-2564-01	Classical	IGS 23		CGGA_1299	Classical	IGS 18
TCGA-06-2565-01	Classical	IGS 18		CGGA_1301	Neural	IGS 23
TCGA-06-2567-01	Mesenchymal	IGS 23		CGGA_1313	Mesenchymal	IGS 23
TCGA-06-2569-01	Mesenchymal	IGS 23		CGGA_1320	Classical	IGS 18
TCGA-06-2570-01	Proneural	IGS 23		CGGA_1332	Classical	IGS 18
TCGA-06-5408-01	Classical	IGS 23		CGGA_1338	Mesenchymal	IGS 23
TCGA-06-5410-01	Mesenchymal	IGS 23		CGGA_1340	Proneural	IGS 9
TCGA-06-5411-01	Neural	IGS 23		CGGA_1342	Mesenchymal	IGS 23
TCGA-06-5412-01	Mesenchymal	IGS 23		CGGA_1343	Classical	IGS 18
TCGA-06-5413-01	Mesenchymal	IGS 23		CGGA_1346	Mesenchymal	IGS 23
TCGA-06-5414-01	Classical	IGS 23		CGGA_1370	Classical	IGS 18
TCGA-06-5415-01	Classical	IGS 18		CGGA_1393	Mesenchymal	IGS 23
TCGA-06-5416-01	Proneural	IGS 22		CGGA_1408	Classical	IGS 18
TCGA-06-5417-01	Proneural	IGS 17		CGGA_1411	Mesenchymal	IGS 23
TCGA-06-5418-01	Mesenchymal	IGS 23		CGGA_235	Neural	IGS 9
TCGA-06-5856-01	Classical	IGS 23		CGGA_269	Mesenchymal	IGS 23
TCGA-06-5858-01	Mesenchymal	IGS 23		CGGA_272	Mesenchymal	IGS 23
TCGA-06-5859-01	Mesenchymal	IGS 23		CGGA_274	Mesenchymal	IGS 23
TCGA-08-0386-01	Neural	IGS 18		CGGA_276	Neural	IGS 9
TCGA-12-0616-01	Proneural	IGS 23		CGGA_309	Mesenchymal	IGS 23
TCGA-12-0618-01	Proneural	IGS 22		CGGA_318	Mesenchymal	IGS 23
TCGA-12-0619-01	Mesenchymal	IGS 23		CGGA_323	Neural	IGS 9
TCGA-12-0821-01	Neural	IGS 23		CGGA_330	Mesenchymal	IGS 23
TCGA-12-1597-01	Proneural	IGS 18		CGGA_413	Classical	IGS 18
TCGA-12-3650-01	Classical	IGS 18		CGGA_426	Mesenchymal	IGS 23
TCGA-12-3652-01	Classical	IGS 18		CGGA_448	Mesenchymal	IGS 23
TCGA-12-3653-01	Classical	IGS 18		CGGA_483	Mesenchymal	IGS 23
TCGA-12-5295-01	Mesenchymal	IGS 23		CGGA_488	Classical	IGS 18
TCGA-12-5299-01	Classical	IGS 23		CGGA_493	Proneural	IGS 9
TCGA-14-0736-02	Mesenchymal	IGS 23		CGGA_494	Neural	IGS 9
TCGA-14-0781-01	Mesenchymal	IGS 23		CGGA_495	Mesenchymal	IGS 23
TCGA-14-0787-01	Classical	IGS 23		CGGA_499	Proneural	IGS 22
TCGA-14-0789-01	Mesenchymal	IGS 23		CGGA_525	Mesenchymal	IGS 23
TCGA-14-0790-01	Classical	IGS 18		CGGA_541	Neural	IGS 9
TCGA-14-0817-01	Mesenchymal	IGS 23		CGGA_564	Neural	IGS 18
TCGA-14-0871-01	Mesenchymal	IGS 23		CGGA_565	Neural	IGS 9
TCGA-14-1034-02	Mesenchymal	IGS 18		CGGA_578	Proneural	IGS 17
TCGA-14-1034-01	Mesenchymal	IGS 23		CGGA_599	Neural	IGS 18
TCGA-14-1402-02	Classical	IGS 23		CGGA_604	Mesenchymal	IGS 23
TCGA-14-1823-01	Mesenchymal	IGS 23		CGGA_616	Mesenchymal	IGS 23
TCGA-14-1825-01	Proneural	IGS 22		CGGA_624	Mesenchymal	IGS 23
TCGA-14-1829-01	Mesenchymal	IGS 23		CGGA_630	Proneural	IGS 9
TCGA-14-2554-01	Mesenchymal	IGS 23		CGGA_633	Proneural	IGS 9
TCGA-15-0742-01	Classical	IGS 18		CGGA_638	Proneural	IGS 9
TCGA-15-1444-01	Proneural	IGS 23		CGGA_643	Proneural	IGS 9
TCGA-16-0846-01	Proneural	IGS 23		CGGA_658	Proneural	IGS 23
TCGA-16-1045-01	Mesenchymal	IGS 23		CGGA_659	Neural	IGS 9
TCGA-19-0957-02	Proneural	IGS 23		CGGA_661	Mesenchymal	IGS 23
TCGA-19-1389-02	Mesenchymal	IGS 23		CGGA_669	Neural	IGS 9
TCGA-19-1390-01	Proneural	IGS 22		CGGA_676	Classical	IGS 23
TCGA-19-1787-01	Mesenchymal	IGS 23		CGGA_678	Classical	IGS 18
TCGA-19-2619-01	Classical	IGS 18		CGGA_679	Mesenchymal	IGS 23
TCGA-19-2620-01	Classical	IGS 23		CGGA_680	Neural	IGS 9
TCGA-19-2624-01	Classical	IGS 18		CGGA_681	Proneural	IGS 22
TCGA-19-2625-01	Mesenchymal	IGS 23		CGGA_700	Proneural	IGS 9
TCGA-19-2629-01	Proneural	IGS 23		CGGA_727	Classical	IGS 18
TCGA-19-4065-02	Mesenchymal	IGS 23		CGGA_731	Mesenchymal	IGS 23
TCGA-19-4065-01	Mesenchymal	IGS 23		CGGA_732	Classical	IGS 18
TCGA-19-5960-01	Classical	IGS 18		CGGA_766	Proneural	IGS 9
TCGA-26-1442-01	Proneural	IGS 17		CGGA_773	Neural	IGS 9
TCGA-26-5132-01	Mesenchymal	IGS 23		CGGA_782	Mesenchymal	IGS 23
TCGA-26-5133-01	Proneural	IGS 23		CGGA_789	Mesenchymal	IGS 23
TCGA-26-5134-01	Proneural	IGS 23		CGGA_791	Proneural	IGS 17
TCGA-26-5135-01	Mesenchymal	IGS 23		CGGA_796	Neural	IGS 18
TCGA-26-5136-01	Mesenchymal	IGS 23		CGGA_802	Mesenchymal	IGS 23
TCGA-26-5139-01	Classical	IGS 23		CGGA_804	Mesenchymal	IGS 23
TCGA-27-1830-01	Mesenchymal	IGS 23		CGGA_807	Neural	IGS 9
TCGA-27-1831-01	Mesenchymal	IGS 23		CGGA_808	Mesenchymal	IGS 23
TCGA-27-1832-01	Mesenchymal	IGS 23		CGGA_837	Classical	IGS 18
TCGA-27-1834-01	Neural	IGS 23		CGGA_842	Mesenchymal	IGS 23
TCGA-27-1835-01	Classical	IGS 18		CGGA_848	Classical	IGS 18
TCGA-27-1837-01	Classical	IGS 18		CGGA_850	Classical	IGS 18
TCGA-27-2519-01	Mesenchymal	IGS 23		CGGA_859	Mesenchymal	IGS 23
TCGA-27-2521-01	Proneural	IGS 22		CGGA_871	Proneural	IGS 9
TCGA-27-2523-01	Classical	IGS 18		CGGA_876	Mesenchymal	IGS 23
TCGA-27-2524-01	Mesenchymal	IGS 23		CGGA_878	Classical	IGS 18
TCGA-27-2526-01	Classical	IGS 23		CGGA_902	Mesenchymal	IGS 22
TCGA-27-2528-01	Classical	IGS 18		CGGA_D02	Mesenchymal	IGS 23
TCGA-28-1747-01	Classical	IGS 23		CGGA_D03	Classical	IGS 23
TCGA-28-1753-01	Mesenchymal	IGS 23		CGGA_D06	Neural	IGS 18
TCGA-28-2499-01	Classical	IGS 23		CGGA_D09	Classical	IGS 18
TCGA-28-2509-01	Mesenchymal	IGS 23		CGGA_D11	Classical	IGS 18
TCGA-28-2513-01	Mesenchymal	IGS 23		CGGA_D16	Mesenchymal	IGS 23
TCGA-28-2514-01	Classical	IGS 18		CGGA_D18	Proneural	IGS 9
TCGA-28-5204-01	Classical	IGS 18		CGGA_D26	Mesenchymal	IGS 23
TCGA-28-5207-01	Classical	IGS 23		CGGA_D32	Classical	IGS 23
TCGA-28-5208-01	Classical	IGS 23		CGGA_D35	Mesenchymal	IGS 23
TCGA-28-5209-01	Classical	IGS 18		CGGA_D36	Mesenchymal	IGS 23
TCGA-28-5213-01	Mesenchymal	IGS 23		CGGA_D37	Mesenchymal	IGS 23
TCGA-28-5215-01	Proneural	IGS 23		CGGA_D44	Classical	IGS 18
TCGA-28-5216-01	Mesenchymal	IGS 23		CGGA_D51	Mesenchymal	IGS 23
TCGA-28-5218-01	Mesenchymal	IGS 23		CGGA_D57	Mesenchymal	IGS 23
TCGA-28-5220-01	Classical	IGS 23		CGGA_D58	Neural	IGS 9
TCGA-32-1970-01	Classical	IGS 18		CGGA_342	Neural	IGS 23
TCGA-32-1980-01	Neural	IGS 23		CGGA_719	Proneural	IGS 22
TCGA-32-1982-01	Mesenchymal	IGS 23		CGGA_J030	Proneural	IGS 9
TCGA-32-2615-01	Mesenchymal	IGS 23		CGGA_J130	Neural	IGS 9
TCGA-32-2616-01	Mesenchymal	IGS 23		CGGA_1005	Proneural	IGS 9
TCGA-32-2632-01	Mesenchymal	IGS 23		CGGA_1013	Proneural	IGS 17
TCGA-32-2634-01	Proneural	IGS 23		CGGA_1020	Proneural	IGS 17
TCGA-32-4213-01	Mesenchymal	IGS 23		CGGA_1027	Proneural	IGS 9
TCGA-32-5222-01	Classical	IGS 23		CGGA_1031	Proneural	IGS 17
TCGA-41-2571-01	Proneural	IGS 22		CGGA_1046	Neural	IGS 17
TCGA-41-2572-01	Classical	IGS 23		CGGA_1050	Proneural	IGS 9
TCGA-41-3915-01	Mesenchymal	IGS 23		CGGA_1060	Proneural	IGS 9
TCGA-41-4097-01	Mesenchymal	IGS 23		CGGA_1061	Proneural	IGS 17
TCGA-41-5651-01	Proneural	IGS 9		CGGA_1068	Mesenchymal	IGS 23
TCGA-76-4925-01	Classical	IGS 18		CGGA_1094	Classical	IGS 17
TCGA-76-4926-01	Classical	IGS 18		CGGA_1105	Mesenchymal	IGS 23
TCGA-76-4927-01	Classical	IGS 23		CGGA_1113	Proneural	IGS 9
TCGA-76-4928-01	Mesenchymal	IGS 23		CGGA_1129	Proneural	IGS 22
TCGA-76-4929-01	Neural	IGS 23		CGGA_1136	Mesenchymal	IGS 23
TCGA-76-4931-01	Classical	IGS 18		CGGA_1146	Neural	IGS 17
TCGA-76-4932-01	Classical	IGS 18		CGGA_1160	Mesenchymal	IGS 23
TCGA-CS-4938-01	Classical	IGS 17		CGGA_1170	Proneural	IGS 9
TCGA-CS-4941-01	Classical	IGS 18		CGGA_1175	Proneural	IGS 22
TCGA-CS-4942-01	Proneural	IGS 17		CGGA_1189	Proneural	IGS 9
TCGA-CS-4943-01	Proneural	IGS 9		CGGA_1190	Proneural	IGS 9
TCGA-CS-4944-01	Classical	IGS 17		CGGA_1215	Mesenchymal	IGS 23
TCGA-CS-5390-01	Proneural	IGS 9		CGGA_1219	Proneural	IGS 17
TCGA-CS-5393-01	Proneural	IGS 17		CGGA_1227	Classical	IGS 18
TCGA-CS-5394-01	Proneural	IGS 9		CGGA_1231	Mesenchymal	IGS 23
TCGA-CS-5395-01	Classical	IGS 18		CGGA_1287	Proneural	IGS 17
TCGA-CS-5396-01	Proneural	IGS 9		CGGA_1307	Mesenchymal	IGS 17
TCGA-CS-5397-01	Neural	IGS 18		CGGA_1314	Proneural	IGS 23
TCGA-CS-6186-01	Classical	IGS 18		CGGA_1322	Proneural	IGS 9
TCGA-CS-6188-01	Classical	IGS 18		CGGA_1324	Neural	IGS 9
TCGA-CS-6290-01	Classical	IGS 17		CGGA_1329	Proneural	IGS 17
TCGA-CS-6666-01	Proneural	IGS 17		CGGA_1330	Neural	IGS 17
TCGA-CS-6667-01	Classical	IGS 17		CGGA_1374	Mesenchymal	IGS 17
TCGA-CS-6668-01	Proneural	IGS 9		CGGA_1375	Proneural	IGS 9
TCGA-CS-6669-01	Neural	IGS 9		CGGA_1381	Proneural	IGS 22
TCGA-CS-6670-01	Proneural	IGS 9		CGGA_1384	Proneural	IGS 17
TCGA-DB-5270-01	Neural	IGS 9		CGGA_1388	Mesenchymal	IGS 23
TCGA-DB-5273-01	Classical	IGS 17		CGGA_1394	Proneural	IGS 17
TCGA-DB-5274-01	Proneural	IGS 9		CGGA_1406	Mesenchymal	IGS 23
TCGA-DB-5275-01	Proneural	IGS 9		CGGA_1409	Proneural	IGS 9
TCGA-DB-5276-01	Neural	IGS 17		CGGA_1412	Proneural	IGS 17
TCGA-DB-5277-01	Proneural	IGS 9		CGGA_171	Neural	IGS 9
TCGA-DB-5278-01	Proneural	IGS 9		CGGA_236	Proneural	IGS 9
TCGA-DB-5279-01	Neural	IGS 9		CGGA_241	Neural	IGS 9
TCGA-DB-5280-01	Proneural	IGS 17		CGGA_245	Mesenchymal	IGS 23
TCGA-DB-5281-01	Neural	IGS 9		CGGA_251	Neural	IGS 9
TCGA-DB-A4X9-01	Proneural	IGS 17		CGGA_252	Proneural	IGS 9
TCGA-DB-A4XA-01	Proneural	IGS 9		CGGA_254	Neural	IGS 17
TCGA-DB-A4XB-01	Proneural	IGS 9		CGGA_256	Neural	IGS 17
TCGA-DB-A4XC-01	Neural	IGS 17		CGGA_261	Neural	IGS 17
TCGA-DB-A4XD-01	Proneural	IGS 17		CGGA_267	Proneural	IGS 17
TCGA-DB-A4XE-01	Proneural	IGS 9		CGGA_273	Proneural	IGS 9
TCGA-DB-A4XF-01	Proneural	IGS 17		CGGA_283	Neural	IGS 9
TCGA-DB-A4XG-01	Proneural	IGS 9		CGGA_300	Neural	IGS 9
TCGA-DB-A4XH-01	Neural	IGS 9		CGGA_314	Proneural	IGS 9
TCGA-DB-A64L-01	Neural	IGS 9		CGGA_333	Neural	IGS 17
TCGA-DB-A64O-01	Neural	IGS 18		CGGA_337	Neural	IGS 9
TCGA-DB-A64P-01	Proneural	IGS 9		CGGA_374	Proneural	IGS 9
TCGA-DB-A64Q-01	Proneural	IGS 9		CGGA_400	Neural	IGS 17
TCGA-DB-A64R-01	Proneural	IGS 9		CGGA_431	Proneural	IGS 9
TCGA-DB-A64S-01	Classical	IGS 17		CGGA_446	Proneural	IGS 9
TCGA-DB-A64U-01	Proneural	IGS 9		CGGA_458	Proneural	IGS 9
TCGA-DB-A64V-01	Classical	IGS 23		CGGA_479	Neural	IGS 9
TCGA-DB-A64W-01	Proneural	IGS 9		CGGA_485	Neural	IGS 17
TCGA-DB-A64X-01	Classical	IGS 17		CGGA_490	Neural	IGS 9
TCGA-DB-A75K-01	Proneural	IGS 9		CGGA_491	Proneural	IGS 17
TCGA-DB-A75L-01	Neural	IGS 9		CGGA_501	Neural	IGS 9
TCGA-DB-A75M-01	Classical	IGS 17		CGGA_502	Proneural	IGS 17
TCGA-DB-A75O-01	Classical	IGS 17		CGGA_510	Proneural	IGS 17
TCGA-DB-A75P-01	Neural	IGS 18		CGGA_538	Proneural	IGS 9
TCGA-DH-5140-01	Proneural	IGS 9		CGGA_543	Neural	IGS 9
TCGA-DH-5141-01	Proneural	IGS 9		CGGA_545	Mesenchymal	IGS 23
TCGA-DH-5142-01	Proneural	IGS 17		CGGA_551	Neural	IGS 9
TCGA-DH-5143-01	Neural	IGS 17		CGGA_560	Proneural	IGS 9
TCGA-DH-5144-01	Proneural	IGS 9		CGGA_580	Proneural	IGS 9
TCGA-DH-A669-02	Proneural	IGS 9		CGGA_591	Neural	IGS 17
TCGA-DH-A669-01	Proneural	IGS 9		CGGA_598	Proneural	IGS 9
TCGA-DH-A66B-01	Classical	IGS 17		CGGA_601	Neural	IGS 9
TCGA-DH-A66D-01	Proneural	IGS 17		CGGA_603	Proneural	IGS 17
TCGA-DH-A66F-01	Proneural	IGS 9		CGGA_605	Mesenchymal	IGS 23
TCGA-DH-A7UR-01	Classical	IGS 9		CGGA_607	Proneural	IGS 17
TCGA-DH-A7US-01	Proneural	IGS 9		CGGA_632	Proneural	IGS 17
TCGA-DH-A7UT-01	Classical	IGS 17		CGGA_635	Proneural	IGS 9
TCGA-DH-A7UU-01	Proneural	IGS 17		CGGA_641	Proneural	IGS 9
TCGA-DH-A7UV-01	Proneural	IGS 17		CGGA_642	Proneural	IGS 17
TCGA-DU-5847-01	Mesenchymal	IGS 23		CGGA_655	Proneural	IGS 9
TCGA-DU-5849-01	Neural	IGS 9		CGGA_662	Neural	IGS 17
TCGA-DU-5852-01	Classical	IGS 18		CGGA_666	Neural	IGS 9
TCGA-DU-5853-01	Proneural	IGS 17		CGGA_671	Neural	IGS 9
TCGA-DU-5854-01	Classical	IGS 23		CGGA_675	Proneural	IGS 9
TCGA-DU-5855-01	Proneural	IGS 17		CGGA_685	Proneural	IGS 17
TCGA-DU-5870-02	Proneural	IGS 9		CGGA_689	Proneural	IGS 9
TCGA-DU-5870-01	Proneural	IGS 9		CGGA_694	Mesenchymal	IGS 17
TCGA-DU-5871-01	Proneural	IGS 17		CGGA_698	Proneural	IGS 17
TCGA-DU-5872-02	Proneural	IGS 23		CGGA_704	Proneural	IGS 17
TCGA-DU-5872-01	Proneural	IGS 17		CGGA_710	Mesenchymal	IGS 23
TCGA-DU-5874-01	Proneural	IGS 9		CGGA_715	Neural	IGS 9
TCGA-DU-6392-01	Proneural	IGS 9		CGGA_725	Neural	IGS 17
TCGA-DU-6393-01	Proneural	IGS 9		CGGA_747	Proneural	IGS 9
TCGA-DU-6394-01	Proneural	IGS 9		CGGA_752	Neural	IGS 17
TCGA-DU-6395-01	Proneural	IGS 17		CGGA_757	Proneural	IGS 17
TCGA-DU-6396-01	Proneural	IGS 23		CGGA_760	Neural	IGS 9
TCGA-DU-6397-02	Proneural	IGS 9		CGGA_761	Proneural	IGS 17
TCGA-DU-6399-01	Proneural	IGS 17		CGGA_762	Neural	IGS 9
TCGA-DU-6400-01	Proneural	IGS 9		CGGA_785	Neural	IGS 9
TCGA-DU-6401-01	Proneural	IGS 17		CGGA_812	Neural	IGS 17
TCGA-DU-6402-01	Classical	IGS 23		CGGA_815	Neural	IGS 17
TCGA-DU-6403-01	Proneural	IGS 22		CGGA_818	Neural	IGS 17
TCGA-DU-6404-02	Classical	IGS 23		CGGA_822	Proneural	IGS 9
TCGA-DU-6404-01	Classical	IGS 18		CGGA_834	Classical	IGS 18
TCGA-DU-6405-01	Classical	IGS 18		CGGA_835	Neural	IGS 9
TCGA-DU-6406-01	Classical	IGS 18		CGGA_838	Proneural	IGS 9
TCGA-DU-6407-02	Proneural	IGS 22		CGGA_843	Proneural	IGS 9
TCGA-DU-6407-01	Proneural	IGS 17		CGGA_856	Proneural	IGS 9
TCGA-DU-6408-01	Proneural	IGS 17		CGGA_858	Neural	IGS 9
TCGA-DU-6410-01	Proneural	IGS 9		CGGA_864	Neural	IGS 17
TCGA-DU-6542-01	Proneural	IGS 17		CGGA_884	Proneural	IGS 17
TCGA-DU-7006-01	Mesenchymal	IGS 23		CGGA_892	Proneural	IGS 9
TCGA-DU-7007-01	Mesenchymal	IGS 23		CGGA_893	Proneural	IGS 9
TCGA-DU-7008-01	Proneural	IGS 9		CGGA_898	Neural	IGS 17
TCGA-DU-7009-01	Proneural	IGS 9		CGGA_899	Proneural	IGS 22
TCGA-DU-7010-01	Proneural	IGS 22		CGGA_904	Proneural	IGS 9
TCGA-DU-7011-01	Neural	IGS 17		CGGA_905	Neural	IGS 17
TCGA-DU-7012-01	Mesenchymal	IGS 23		CGGA_908	Proneural	IGS 17
TCGA-DU-7013-01	Classical	IGS 18		CGGA_909	Proneural	IGS 9
TCGA-DU-7014-01	Proneural	IGS 9		CGGA_D04	Proneural	IGS 17
TCGA-DU-7015-01	Proneural	IGS 17		CGGA_D07	Neural	IGS 9
TCGA-DU-7018-01	Proneural	IGS 9		CGGA_D14	Proneural	IGS 17
TCGA-DU-7019-01	Classical	IGS 17		CGGA_D15	Proneural	IGS 9
TCGA-DU-7290-01	Mesenchymal	IGS 23		CGGA_D20	Neural	IGS 9
TCGA-DU-7292-01	Neural	IGS 18		CGGA_D21	Mesenchymal	IGS 23
TCGA-DU-7294-01	Proneural	IGS 9		CGGA_D24	Proneural	IGS 17
TCGA-DU-7298-01	Proneural	IGS 17		CGGA_D27	Proneural	IGS 9
TCGA-DU-7299-01	Proneural	IGS 17		CGGA_D29	Proneural	IGS 9
TCGA-DU-7300-01	Neural	IGS 9		CGGA_D33	Mesenchymal	IGS 9
TCGA-DU-7301-01	Classical	IGS 17		CGGA_D34	Proneural	IGS 22
TCGA-DU-7302-01	Neural	IGS 9		CGGA_D38	Classical	IGS 9
TCGA-DU-7304-02	Neural	IGS 9		CGGA_D39	Proneural	IGS 9
TCGA-DU-7306-01	Classical	IGS 17		CGGA_D40	Proneural	IGS 9
TCGA-DU-7309-01	Neural	IGS 9		CGGA_D45	Proneural	IGS 9
TCGA-DU-8158-01	Classical	IGS 23		CGGA_D46	Proneural	IGS 9
TCGA-DU-8161-01	Classical	IGS 23		CGGA_D47	Proneural	IGS 9
TCGA-DU-8162-01	Neural	IGS 9		CGGA_D48	Proneural	IGS 22
TCGA-DU-8163-01	Proneural	IGS 17		CGGA_D52	Proneural	IGS 9
TCGA-DU-8164-01	Proneural	IGS 9		CGGA_D56	Proneural	IGS 9
TCGA-DU-8165-01	Classical	IGS 23		CGGA_D59	Proneural	IGS 9
TCGA-DU-8166-01	Proneural	IGS 17		CGGA_277	Neural	IGS 9
TCGA-DU-8167-01	Proneural	IGS 17		CGGA_518	Proneural	IGS 9
TCGA-DU-8168-01	Proneural	IGS 9		CGGA_J023	Proneural	IGS 9
TCGA-DU-A5TP-01	Mesenchymal	IGS 23		CGGA_J024	Neural	IGS 17
TCGA-DU-A5TR-01	Mesenchymal	IGS 23		CGGA_J042	Mesenchymal	IGS 23
TCGA-DU-A5TS-01	Classical	IGS 17		CGGA_J100	Proneural	IGS 9
TCGA-DU-A5TT-01	Classical	IGS 18		CGGA_1004	Mesenchymal	IGS 23
TCGA-DU-A5TU-01	Proneural	IGS 23		CGGA_1008	Classical	IGS 18
TCGA-DU-A5TW-01	Proneural	IGS 17		CGGA_1053	Mesenchymal	IGS 23
TCGA-DU-A5TY-01	Classical	IGS 23		CGGA_1059	Proneural	IGS 17
TCGA-DU-A6S2-01	Neural	IGS 9		CGGA_1070	Classical	IGS 18
TCGA-DU-A6S3-01	Proneural	IGS 9		CGGA_1071	Classical	IGS 23
TCGA-DU-A6S6-01	Neural	IGS 9		CGGA_1073	Mesenchymal	IGS 23
TCGA-DU-A6S7-01	Proneural	IGS 17		CGGA_1074	Mesenchymal	IGS 23
TCGA-DU-A6S8-01	Proneural	IGS 9		CGGA_1095	Proneural	IGS 22
TCGA-DU-A76K-01	Neural	IGS 18		CGGA_1099	Mesenchymal	IGS 23
TCGA-DU-A76L-01	Mesenchymal	IGS 23		CGGA_1114	Mesenchymal	IGS 23
TCGA-DU-A76O-01	Proneural	IGS 17		CGGA_1116	Neural	IGS 17
TCGA-DU-A76R-01	Neural	IGS 9		CGGA_1118	Proneural	IGS 17
TCGA-DU-A7T6-01	Proneural	IGS 9		CGGA_1119	Proneural	IGS 9
TCGA-DU-A7T8-01	Proneural	IGS 9		CGGA_1197	Proneural	IGS 9
TCGA-DU-A7TA-01	Proneural	IGS 9		CGGA_1246	Proneural	IGS 9
TCGA-DU-A7TB-01	Proneural	IGS 9		CGGA_1275	Mesenchymal	IGS 23
TCGA-DU-A7TC-01	Neural	IGS 9		CGGA_1450	Proneural	IGS 9
TCGA-DU-A7TD-01	Classical	IGS 18		CGGA_1460	Classical	IGS 18
TCGA-DU-A7TG-01	Neural	IGS 9		CGGA_1475	Proneural	IGS 23
TCGA-DU-A7TI-01	Neural	IGS 17		CGGA_243	Proneural	IGS 9
TCGA-DU-A7TJ-01	Classical	IGS 18		CGGA_247	Proneural	IGS 17
TCGA-E1-5302-01	Proneural	IGS 17		CGGA_738	Proneural	IGS 17
TCGA-E1-5303-01	Classical	IGS 17		CGGA_759	Proneural	IGS 22
TCGA-E1-5304-01	Proneural	IGS 9		CGGA_D30	Neural	IGS 23
TCGA-E1-5305-01	Neural	IGS 17
TCGA-E1-5307-01	Proneural	IGS 17
TCGA-E1-5311-01	Proneural	IGS 9
TCGA-E1-5318-01	Proneural	IGS 9
TCGA-E1-5319-01	Proneural	IGS 9
TCGA-E1-5322-01	Proneural	IGS 17
TCGA-E1-A7YD-01	Classical	IGS 18
TCGA-E1-A7YE-01	Mesenchymal	IGS 23
TCGA-E1-A7YH-01	Classical	IGS 17
TCGA-E1-A7YI-01	Proneural	IGS 22
TCGA-E1-A7YJ-01	Classical	IGS 23
TCGA-E1-A7YK-01	Mesenchymal	IGS 23
TCGA-E1-A7YL-01	Mesenchymal	IGS 23
TCGA-E1-A7YM-01	Neural	IGS 18
TCGA-E1-A7YN-01	Mesenchymal	IGS 23
TCGA-E1-A7YO-01	Proneural	IGS 9
TCGA-E1-A7YQ-01	Mesenchymal	IGS 23
TCGA-E1-A7YS-01	Proneural	IGS 9
TCGA-E1-A7YU-01	Neural	IGS 17
TCGA-E1-A7YV-01	Proneural	IGS 22
TCGA-E1-A7YW-01	Proneural	IGS 17
TCGA-E1-A7YY-01	Neural	IGS 9
TCGA-E1-A7Z2-01	Neural	IGS 18
TCGA-E1-A7Z3-01	Neural	IGS 9
TCGA-E1-A7Z4-01	Classical	IGS 17
TCGA-E1-A7Z6-01	Classical	IGS 17
TCGA-EZ-7264-01	Proneural	IGS 9
TCGA-F6-A8O3-01	Classical	IGS 9
TCGA-F6-A8O4-01	Classical	IGS 9
TCGA-FG-5962-01	Neural	IGS 9
TCGA-FG-5963-02	Mesenchymal	IGS 23
TCGA-FG-5963-01	Mesenchymal	IGS 23
TCGA-FG-5964-01	Proneural	IGS 9
TCGA-FG-5965-02	Proneural	IGS 9
TCGA-FG-5965-01	Proneural	IGS 17
TCGA-FG-6688-01	Classical	IGS 23
TCGA-FG-6689-01	Neural	IGS 17
TCGA-FG-6690-01	Proneural	IGS 17
TCGA-FG-6691-01	Proneural	IGS 17
TCGA-FG-6692-01	Classical	IGS 18
TCGA-FG-7634-01	Proneural	IGS 9
TCGA-FG-7636-01	Proneural	IGS 9
TCGA-FG-7637-01	Proneural	IGS 9
TCGA-FG-7638-01	Neural	IGS 9
TCGA-FG-7641-01	Neural	IGS 9
TCGA-FG-7643-01	Neural	IGS 9
TCGA-FG-8181-01	Neural	IGS 9
TCGA-FG-8182-01	Proneural	IGS 17
TCGA-FG-8185-01	Proneural	IGS 17
TCGA-FG-8186-01	Classical	IGS 17
TCGA-FG-8187-01	Neural	IGS 17
TCGA-FG-8188-01	Classical	IGS 17
TCGA-FG-8189-01	Neural	IGS 9
TCGA-FG-8191-01	Proneural	IGS 17
TCGA-FG-A4MT-02	Proneural	IGS 9
TCGA-FG-A4MT-01	Proneural	IGS 9
TCGA-FG-A4MU-01	Classical	IGS 23
TCGA-FG-A4MW-01	Classical	IGS 18
TCGA-FG-A4MX-01	Classical	IGS 17
TCGA-FG-A4MY-01	Classical	IGS 17
TCGA-FG-A60J-01	Proneural	IGS 17
TCGA-FG-A60K-01	Proneural	IGS 9
TCGA-FG-A60L-01	Classical	IGS 17
TCGA-FG-A6IZ-01	Proneural	IGS 9
TCGA-FG-A6J1-01	Proneural	IGS 9
TCGA-FG-A6J3-01	Mesenchymal	IGS 23
TCGA-FG-A70Y-01	Classical	IGS 17
TCGA-FG-A70Z-01	Classical	IGS 18
TCGA-FG-A710-01	Proneural	IGS 9
TCGA-FG-A711-01	Neural	IGS 17
TCGA-FG-A713-01	Neural	IGS 9
TCGA-FG-A87N-01	Classical	IGS 9
TCGA-FG-A87Q-01	Classical	IGS 23
TCGA-FN-7833-01	Classical	IGS 17
TCGA-HT-7467-01	Neural	IGS 9
TCGA-HT-7468-01	Proneural	IGS 9
TCGA-HT-7469-01	Classical	IGS 18
TCGA-HT-7470-01	Neural	IGS 17
TCGA-HT-7471-01	Proneural	IGS 9
TCGA-HT-7472-01	Proneural	IGS 17
TCGA-HT-7473-01	Classical	IGS 17
TCGA-HT-7474-01	Neural	IGS 9
TCGA-HT-7475-01	Neural	IGS 9
TCGA-HT-7476-01	Neural	IGS 9
TCGA-HT-7477-01	Proneural	IGS 22
TCGA-HT-7478-01	Mesenchymal	IGS 17
TCGA-HT-7479-01	Classical	IGS 17
TCGA-HT-7480-01	Proneural	IGS 9
TCGA-HT-7481-01	Neural	IGS 9
TCGA-HT-7482-01	Proneural	IGS 17
TCGA-HT-7483-01	Proneural	IGS 17
TCGA-HT-7485-01	Classical	IGS 17
TCGA-HT-7601-01	Classical	IGS 23
TCGA-HT-7602-01	Classical	IGS 17
TCGA-HT-7603-01	Neural	IGS 9
TCGA-HT-7604-01	Proneural	IGS 17
TCGA-HT-7605-01	Neural	IGS 9
TCGA-HT-7606-01	Proneural	IGS 9
TCGA-HT-7607-01	Neural	IGS 9
TCGA-HT-7608-01	Neural	IGS 17
TCGA-HT-7609-01	Proneural	IGS 17
TCGA-HT-7610-01	Neural	IGS 9
TCGA-HT-7611-01	Classical	IGS 17
TCGA-HT-7616-01	Mesenchymal	IGS 23
TCGA-HT-7620-01	Proneural	IGS 9
TCGA-HT-7676-01	Proneural	IGS 17
TCGA-HT-7677-01	Proneural	IGS 9
TCGA-HT-7680-01	Classical	IGS 23
TCGA-HT-7681-01	Neural	IGS 9
TCGA-HT-7684-01	Classical	IGS 17
TCGA-HT-7686-01	Classical	IGS 17
TCGA-HT-7687-01	Proneural	IGS 9
TCGA-HT-7688-01	Neural	IGS 9
TCGA-HT-7689-01	Proneural	IGS 17
TCGA-HT-7690-01	Proneural	IGS 17
TCGA-HT-7691-01	Classical	IGS 23
TCGA-HT-7692-01	Proneural	IGS 9
TCGA-HT-7693-01	Classical	IGS 17
TCGA-HT-7694-01	Neural	IGS 9
TCGA-HT-7695-01	Neural	IGS 9
TCGA-HT-7854-01	Neural	IGS 23
TCGA-HT-7855-01	Proneural	IGS 17
TCGA-HT-7856-01	Neural	IGS 9
TCGA-HT-7857-01	Mesenchymal	IGS 23
TCGA-HT-7858-01	Proneural	IGS 17
TCGA-HT-7860-01	Classical	IGS 18
TCGA-HT-7873-01	Proneural	IGS 17
TCGA-HT-7874-01	Neural	IGS 9
TCGA-HT-7875-01	Proneural	IGS 9
TCGA-HT-7877-01	Neural	IGS 9
TCGA-HT-7879-01	Proneural	IGS 17
TCGA-HT-7880-01	Neural	IGS 9
TCGA-HT-7881-01	Neural	IGS 9
TCGA-HT-7882-01	Mesenchymal	IGS 23
TCGA-HT-7884-01	Proneural	IGS 17
TCGA-HT-7902-01	Neural	IGS 17
TCGA-HT-8010-01	Neural	IGS 9
TCGA-HT-8011-01	Classical	IGS 18
TCGA-HT-8012-01	Proneural	IGS 9
TCGA-HT-8015-01	Neural	IGS 9
TCGA-HT-8018-01	Neural	IGS 23
TCGA-HT-8019-01	Neural	IGS 9
TCGA-HT-8104-01	Classical	IGS 18
TCGA-HT-8105-01	Proneural	IGS 9
TCGA-HT-8106-01	Mesenchymal	IGS 23
TCGA-HT-8107-01	Neural	IGS 9
TCGA-HT-8108-01	Proneural	IGS 17
TCGA-HT-8109-01	Neural	IGS 9
TCGA-HT-8110-01	Mesenchymal	IGS 23
TCGA-HT-8111-01	Proneural	IGS 17
TCGA-HT-8113-01	Neural	IGS 9
TCGA-HT-8114-01	Classical	IGS 17
TCGA-HT-8558-01	Neural	IGS 9
TCGA-HT-8563-01	Mesenchymal	IGS 23
TCGA-HT-8564-01	Neural	IGS 9
TCGA-HT-A4DS-01	Classical	IGS 23
TCGA-HT-A4DV-01	Neural	IGS 9
TCGA-HT-A5R5-01	Neural	IGS 17
TCGA-HT-A5R7-01	Neural	IGS 9
TCGA-HT-A5R9-01	Proneural	IGS 9
TCGA-HT-A5RA-01	Classical	IGS 18
TCGA-HT-A5RB-01	Proneural	IGS 9
TCGA-HT-A5RC-01	Classical	IGS 18
TCGA-HT-A614-01	Proneural	IGS 17
TCGA-HT-A615-01	Proneural	IGS 9
TCGA-HT-A616-01	Neural	IGS 9
TCGA-HT-A617-01	Classical	IGS 23
TCGA-HT-A618-01	Classical	IGS 17
TCGA-HT-A619-01	Proneural	IGS 9
TCGA-HT-A61A-01	Classical	IGS 9
TCGA-HT-A61B-01	Classical	IGS 23
TCGA-HT-A61C-01	Classical	IGS 23
TCGA-HT-A74H-01	Neural	IGS 23
TCGA-HT-A74J-01	Proneural	IGS 17
TCGA-HT-A74K-01	Proneural	IGS 9
TCGA-HT-A74L-01	Proneural	IGS 9
TCGA-HT-A74O-01	Classical	IGS 23
TCGA-HW-7486-01	Proneural	IGS 9
TCGA-HW-7487-01	Neural	IGS 9
TCGA-HW-7489-01	Neural	IGS 9
TCGA-HW-7490-01	Classical	IGS 17
TCGA-HW-7491-01	Proneural	IGS 9
TCGA-HW-7493-01	Neural	IGS 17
TCGA-HW-7495-01	Neural	IGS 9
TCGA-HW-8319-01	Proneural	IGS 17
TCGA-HW-8320-01	Proneural	IGS 17
TCGA-HW-8321-01	Proneural	IGS 17
TCGA-HW-8322-01	Proneural	IGS 9
TCGA-HW-A5KJ-01	Proneural	IGS 9
TCGA-HW-A5KK-01	Classical	IGS 23
TCGA-HW-A5KL-01	Proneural	IGS 17
TCGA-HW-A5KM-01	Mesenchymal	IGS 23
TCGA-IK-7675-01	Proneural	IGS 17
TCGA-IK-8125-01	Neural	IGS 9
TCGA-KT-A74X-01	Proneural	IGS 9
TCGA-KT-A7W1-01	Classical	IGS 18
TCGA-P5-A5ET-01	Proneural	IGS 9
TCGA-P5-A5EU-01	Classical	IGS 23
TCGA-P5-A5EV-01	Proneural	IGS 17
TCGA-P5-A5EW-01	Proneural	IGS 17
TCGA-P5-A5EX-01	Mesenchymal	IGS 23
TCGA-P5-A5EY-01	Neural	IGS 9
TCGA-P5-A5EZ-01	Proneural	IGS 22
TCGA-P5-A5F0-01	Neural	IGS 9
TCGA-P5-A5F1-01	Classical	IGS 17
TCGA-P5-A5F2-01	Neural	IGS 17
TCGA-P5-A5F4-01	Neural	IGS 9
TCGA-P5-A5F6-01	Mesenchymal	IGS 23
TCGA-P5-A72U-01	Classical	IGS 23
TCGA-P5-A72W-01	Proneural	IGS 17
TCGA-P5-A72X-01	Classical	IGS 17
TCGA-P5-A72Z-01	Proneural	IGS 9
TCGA-P5-A730-01	Classical	IGS 9
TCGA-P5-A731-01	Neural	IGS 17
TCGA-P5-A733-01	Classical	IGS 17
TCGA-P5-A735-01	Proneural	IGS 9
TCGA-P5-A736-01	Classical	IGS 23
TCGA-P5-A737-01	Proneural	IGS 9
TCGA-P5-A77W-01	Proneural	IGS 9
TCGA-P5-A77X-01	Neural	IGS 9
TCGA-P5-A780-01	Proneural	IGS 17
TCGA-P5-A781-01	Neural	IGS 9
TCGA-QH-A65R-01	Proneural	IGS 9
TCGA-QH-A65S-01	Proneural	IGS 17
TCGA-QH-A65V-01	Neural	IGS 9
TCGA-QH-A65X-01	Classical	IGS 9
TCGA-QH-A65Z-01	Proneural	IGS 9
TCGA-QH-A6CS-01	Classical	IGS 18
TCGA-QH-A6CU-01	Classical	IGS 17
TCGA-QH-A6CV-01	Classical	IGS 18
TCGA-QH-A6CW-01	Classical	IGS 17
TCGA-QH-A6CX-01	Classical	IGS 23
TCGA-QH-A6CY-01	Neural	IGS 9
TCGA-QH-A6CZ-01	Proneural	IGS 9
TCGA-QH-A6X3-01	Proneural	IGS 17
TCGA-QH-A6X4-01	Proneural	IGS 9
TCGA-QH-A6X5-01	Proneural	IGS 9
TCGA-QH-A6X8-01	Proneural	IGS 9
TCGA-QH-A6X9-01	Proneural	IGS 9
TCGA-QH-A6XA-01	Proneural	IGS 17
TCGA-QH-A6XC-01	Classical	IGS 18
TCGA-QH-A86X-01	Classical	IGS 9
TCGA-QH-A870-01	Classical	IGS 17
TCGA-R8-A6MK-01	Classical	IGS 9
TCGA-R8-A6ML-01	Proneural	IGS 9
TCGA-R8-A6MO-01	Proneural	IGS 9
TCGA-R8-A73M-01	Proneural	IGS 9
TCGA-RY-A83X-01	Classical	IGS 9
TCGA-RY-A83Y-01	Classical	IGS 9
TCGA-RY-A83Z-01	Classical	IGS 22
TCGA-RY-A840-01	Classical	IGS 9
TCGA-RY-A843-01	Classical	IGS 9
TCGA-RY-A845-01	Classical	IGS 9
TCGA-RY-A847-01	Classical	IGS 9
TCGA-S9-A6TS-01	Neural	IGS 17
TCGA-S9-A6TU-01	Proneural	IGS 17
TCGA-S9-A6TV-01	Mesenchymal	IGS 23
TCGA-S9-A6TW-01	Classical	IGS 9
TCGA-S9-A6TX-01	Proneural	IGS 9
TCGA-S9-A6TY-01	Proneural	IGS 9
TCGA-S9-A6TZ-01	Proneural	IGS 17
TCGA-S9-A6U0-01	Mesenchymal	IGS 23
TCGA-S9-A6U1-01	Proneural	IGS 17
TCGA-S9-A6U2-01	Proneural	IGS 9
TCGA-S9-A6U5-01	Proneural	IGS 9
TCGA-S9-A6U6-01	Neural	IGS 9
TCGA-S9-A6U8-01	Proneural	IGS 17
TCGA-S9-A6U9-01	Classical	IGS 17
TCGA-S9-A6UA-01	Mesenchymal	IGS 23
TCGA-S9-A6UB-01	Proneural	IGS 9
TCGA-S9-A6WD-01	Proneural	IGS 9
TCGA-S9-A6WE-01	Proneural	IGS 9
TCGA-S9-A6WG-01	Mesenchymal	IGS 23
TCGA-S9-A6WH-01	Proneural	IGS 9
TCGA-S9-A6WI-01	Neural	IGS 9
TCGA-S9-A6WL-01	Neural	IGS 9
TCGA-S9-A6WM-01	Classical	IGS 18
TCGA-S9-A6WN-01	Mesenchymal	IGS 23
TCGA-S9-A6WO-01	Proneural	IGS 17
TCGA-S9-A6WP-01	Proneural	IGS 9
TCGA-S9-A7IQ-01	Neural	IGS 9
TCGA-S9-A7IS-01	Proneural	IGS 22
TCGA-S9-A7IX-01	Classical	IGS 18
TCGA-S9-A7IY-01	Classical	IGS 17
TCGA-S9-A7IZ-01	Neural	IGS 17
TCGA-S9-A7J0-01	Proneural	IGS 9
TCGA-S9-A7J1-01	Proneural	IGS 9
TCGA-S9-A7J2-01	Proneural	IGS 9
TCGA-S9-A7J3-01	Proneural	IGS 9
TCGA-S9-A7QW-01	Proneural	IGS 9
TCGA-S9-A7QX-01	Proneural	IGS 17
TCGA-S9-A7QY-01	Proneural	IGS 9
TCGA-S9-A7QZ-01	Proneural	IGS 9
TCGA-S9-A7R1-01	Neural	IGS 9
TCGA-S9-A7R2-01	Classical	IGS 23
TCGA-S9-A7R3-01	Classical	IGS 17
TCGA-S9-A7R4-01	Proneural	IGS 17
TCGA-S9-A7R7-01	Mesenchymal	IGS 23
TCGA-S9-A7R8-01	Proneural	IGS 9
TCGA-S9-A89V-01	Classical	IGS 9
TCGA-S9-A89Z-01	Classical	IGS 23
TCGA-TM-A7C3-01	Classical	IGS 18
TCGA-TM-A7C4-01	Neural	IGS 9
TCGA-TM-A7C5-01	Proneural	IGS 9
TCGA-TM-A7CA-01	Proneural	IGS 9
TCGA-TM-A7CF-02	Neural	IGS 17
TCGA-TM-A7CF-01	Neural	IGS 9
TCGA-TM-A84B-01	Classical	IGS 18
TCGA-TM-A84C-01	Classical	IGS 23
TCGA-TM-A84F-01	Classical	IGS 17
TCGA-TM-A84G-01	Classical	IGS 9
TCGA-TM-A84H-01	Classical	IGS 9
TCGA-TM-A84I-01	Classical	IGS 22
TCGA-TM-A84J-01	Classical	IGS 9
TCGA-TM-A84L-01	Classical	IGS 17
TCGA-TM-A84M-01	Classical	IGS 9
TCGA-TM-A84O-01	Classical	IGS 9
TCGA-TM-A84Q-01	Classical	IGS 17
TCGA-TM-A84R-01	Classical	IGS 9
TCGA-TM-A84S-01	Classical	IGS 17
TCGA-TM-A84T-01	Classical	IGS 17
TCGA-TQ-A7RF-01	Classical	IGS 17
TCGA-TQ-A7RG-01	Proneural	IGS 9
TCGA-TQ-A7RH-01	Proneural	IGS 17
TCGA-TQ-A7RI-01	Proneural	IGS 9
TCGA-TQ-A7RJ-01	Classical	IGS 17
TCGA-TQ-A7RK-02	Proneural	IGS 17
TCGA-TQ-A7RK-01	Proneural	IGS 17
TCGA-TQ-A7RM-01	Proneural	IGS 9
TCGA-TQ-A7RN-01	Proneural	IGS 9
TCGA-TQ-A7RO-01	Proneural	IGS 9
TCGA-TQ-A7RP-01	Neural	IGS 18
TCGA-TQ-A7RQ-01	Proneural	IGS 9
TCGA-TQ-A7RR-01	Neural	IGS 17
TCGA-TQ-A7RS-01	Proneural	IGS 9
TCGA-TQ-A7RU-01	Proneural	IGS 9
TCGA-TQ-A7RV-02	Proneural	IGS 17
TCGA-TQ-A7RV-01	Proneural	IGS 9
TCGA-TQ-A7RW-01	Proneural	IGS 17
TCGA-TQ-A8XE-02	Classical	IGS 17
TCGA-TQ-A8XE-01	Classical	IGS 9
TCGA-VM-A8C8-01	Classical	IGS 17
TCGA-VM-A8C9-01	Classical	IGS 23
TCGA-VM-A8CA-01	Classical	IGS 9
TCGA-VM-A8CB-01	Classical	IGS 9
TCGA-VM-A8CD-01	Classical	IGS 23
TCGA-VM-A8CE-01	Classical	IGS 9
TCGA-VM-A8CF-01	Classical	IGS 23
TCGA-VM-A8CH-01	Classical	IGS 17
TCGA-VV-A829-01	Classical	IGS 9
TCGA-VV-A86M-01	Classical	IGS 17
TCGA-VW-A7QS-01	Classical	IGS 9
TCGA-VW-A8FI-01	Classical	IGS 18
TCGA-W9-A837-01	Classical	IGS 9
TCGA-WH-A86K-01	Classical	IGS 17
TCGA-WY-A858-01	Classical	IGS 23
TCGA-WY-A859-01	Classical	IGS 9
TCGA-WY-A85A-01	Classical	IGS 17
TCGA-WY-A85B-01	Classical	IGS 17
TCGA-WY-A85C-01	Classical	IGS 9
TCGA-WY-A85D-01	Classical	IGS 17
TCGA-WY-A85E-01	Classical	IGS 9

## Sheet: Table S7
Table S7. Univariate and multivariate analyses of clinicopathological characteristics and signature with overall survival in glioma cohorts
Gravendeel pan-glioma						Gravendeel GBM						Gravendeel LGG						AVAglio						Weller
Variable	Univariate analysis		Multivariate analysis			Variable	Univariate analysis		Multivariate analysis			Variable	Univariate analysis		Multivariate analysis			Variable	Univariate analysis		Multivariate analysis			Variable	Univariate analysis		Multivariate analysis
	HR (95 % CI)	P	HR (95 % CI)	P			HR (95 % CI)	P	HR (95 % CI)	P			HR (95 % CI)	P	HR (95 % CI)	P			HR (95 % CI)	P	HR (95 % CI)	P			HR (95 % CI)	P	HR (95 % CI)	P
Age	3.052 (2.275-4.095)	<0.001	2.085 (1.29-3.367)	0.003		Age	2.363 (1.668-3.348)	<0.001	1.89 (1.205-2.964)	0.006		Age	2.948 (1.677-5.182)	<0.001	2.249 (1.126-4.494)	0.022		Age	1.131 (0.889-1.439)	0.316				Age	4.716 (2.398-9.276)	<0.001	4.753 (2.274-9.935)	<0.001
>=60 vs. <60						>=60 vs. <60						>=60 vs. <60						>=60 vs. <60						>=60 vs. <60
Gender	1.056 (0.803-1.39)	0.697				Gender	1.072 (0.755-1.524)	0.697				Gender	0.979 (0.629-1.522)	0.924				Gender	1.241 (0.963-1.599)	0.095				Gender	1.166 (0.63-2.155)	0.625
Male vs. Female						Male vs. Female						Male vs. Female						Male vs. Female						Male vs. Female
Grade	3.615 (2.704-4.833)	<0.001	1.858 (1.132-3.05)	0.014		KPS	0.527 (0.369-0.754)	<0.001	0.492 (0.313-0.772)	0.002		KPS	0.61 (0.371-1.002)	0.051				KPS	0.681 (0.53-0.876)	0.003	0.572 (0.427-0.766)	< 0.001		IDH	3.709 (1.968-6.992)	<0.001	1.89 (0.944-3.783)	0.072
High vs. Low						>=80 vs. <80						>=80 vs. <80						>=90 vs. <=80						Wild-type vs. Mutation
KPS	0.561 (0.421-0.746)	<0.001	0.503 (0.318-0.796)	0.003		Resection	1.515 (1.038-2.212)	0.031	1.769 (1.13-2.769)	0.013		Resection	1.2 (0.741-1.944)	0.458				IDH	2.658 (1.091-6.478)	0.031	1.724 (0.616-4.818)	0.299		1p19q	3.272 (1.285-8.33)	0.013	3.965 (1.463-10.748)	0.007
>=80 vs. <80						Partial vs. Complete						Partial vs. Complete						Wild-type vs. Mutation						Non-codel vs. Codel
Resection	1.244 (0.927-1.67)	0.146				IDH	1.923 (1.213-3.049)	0.005	1.421 (0.825-2.45)	0.205		IDH	1.144 (0.713-1.833)	0.577				MGMT	2.314 (1.688-3.173)	< 0.001	2.399 (1.741-3.304)	< 0.001		Risk score	2.982 (1.566-5.676)	<0.001	2.09 (1.035-4.219)	0.04
Partial vs. Complete						Wild-type vs. Mutation						Wild-type vs. Mutation						Unmethylated vs. Methylated						High vs. low
IDH	1.827 (1.346-2.481)	<0.001	1.369 (0.859-2.183)	0.187		1p19q	1.782 (0.842-3.772)	0.131				1p19q	2.159 (1.298-3.59)	0.003	1.898 (1.131-3.185)	0.015		Risk score	1.532 (1.15-2.04)	0.004	1.396 (1.016-1.918)	0.04
Wild-type vs. Mutation						Non-codel vs. Codel						Non-codel vs. Codel						High vs. low
1p19q	2.56 (1.739-3.768)	<0.001	1.646 (0.981-2.761)	0.059		Risk score	2.147 (1.503-3.066)	<0.001	1.707 (1.082-2.693)	0.021		Risk score	1.932 (1.242-3.004)	0.003	2.117 (1.204-3.724)	0.009
Non-codel vs. Codel						High vs. low						High vs. low
Risk score	3.468 (2.628-4.578)	<0.001	2.2 (1.383-3.499)	<0.001
High vs. low
Note: Bold italics indicate statistically significant values (P < 0.05).

## Sheet: Table S8
Table S8. Comparison of the clinicopathological characteristics between high- and low-risk groups in TCGA and CGGA cohorts
TCGA					CGGA
	High risk (n=341)	Low risk (n=342)	P			High risk (n=162)	Low risk (n=163)	P
Age (mean±sd, months)	52.71±15.10	40.88±12.77	<0.0001		Age (mean±sd, months)	47.15±12.46	38.76±9.81	<0.0001
Grade			<0.0001		Grade			<0.0001
II	54	200			II	13	90
III	128	136			III	39	40
IV	159	6			IV	107	32
KPS			0.00213		Unknown	3	1
>=80	160	156			IDH mutation			<0.0001
<80	50	20			Mutant	38	137
Unkown	166	131			Wild-type	124	25
IDH mutation			<0.0001		Unknown	0	1
Mutant	106	324			MGMT methylation			0.069
Wild-type	227	16			Methylation	72	85
Unknown	8	2			Unmethylation	84	65
MGMT methylation			<0.0001		Unknown	6	13
Methylation	173	312			1p19q status			<0.0001
Unmethylation	140	30			Codel	6	61
Unknown	28	0			Non-codel	152	98
1p19q status			<0.0001		Unknown	4	4
Codel	23	145			Verhaak subtype			<0.0001
Non-codel	312	197			Mesenchymal	89	3
Unknown	6	0			Classical	37	4
Verhaak subtype			<0.0001		Neural	15	58
Mesenchymal	100	6			Proneural	21	98
Classical	91	0			IGS subtype			<0.0001
Neural	34	83			IGS-9	12	100
Proneural	70	179			IGS-17	10	49
Unknown	46	74			IGS-18	37	3
IGS subtype			<0.0001		IGS-22	7	9
IGS-9	35	203			IGS-23	96	2
IGS-17	48	119
IGS-18	70	2
IGS-22	10	7
IGS-23	178	11

## Sheet: Table S9
Table S9. Significantly-mutated genes across different risk groups in TCGA cohort
High-risk group			Low-risk group
Genes	q value		Genes	q value
CDKN2C	0		FUBP1	0
EGFR	0		IDH1	0
PTEN	0		TP53	0
TP53	0		ATRX	1.67528e-12
RB1	1.67528e-12		CIC	1.67528e-12
NF1	9.77248e-12		IDH2	1.67252e-05
PIK3R1	2.36094e-05		NOTCH1	5.28759e-05
PIK3CA	0.000231976		PIK3CA	0.000370355
ATRX	0.0201967		ZBTB20	0.000931232
IDH1	0.0264899		ARID1A	0.00560277
			BCOR	0.0216074

## Sheet: Table S10
Table S10. The alteration peaks of CNAs in gliomas with different risk levels
High-risk group						Low-risk group
Cytoband	Type	q value	Residual q value	Wide peak boundaries		Cytoband	Type	q value	Residual q value	Wide peak boundaries
7p11.2	amplification	5.396e-148	6.688e-148	chr7:54977834-55033671		8q24.13	amplification	8.7867e-06	8.7867e-06	chr8:123590540-123728893
12q14.1	amplification	5.6833e-43	4.5466e-33	chr12:58124804-58195061		4q12	amplification	9.2893e-06	9.2893e-06	chr4:54999999-55264578
4q12	amplification	5.4309e-25	5.4309e-25	chr4:54942917-55115704		12p13.32	amplification	4.4288e-05	4.4288e-05	chr12:3708766-4612469
1q32.1	amplification	7.0681e-24	7.0681e-24	chr1:204430922-204483617		19p13.3	amplification	0.00080901	0.00080901	chr19:704110-807591
12q15	amplification	3.1862e-13	7.5057e-06	chr12:69147296-69290947		7q32.2	amplification	0.0013861	0.0013861	chr7:104719831-143149180
12p13.32	amplification	0.00033056	0.00033056	chr12:4364896-4437695		10p15.3	amplification	0.0078603	0.0078603	chr10:1-1480918
19p13.2	amplification	0.015519	0.015519	chr19:7290192-7406515		17q25.3	amplification	0.069242	0.069242	chr17:51384189-81195210
3q26.33	amplification	0.023563	0.023563	chr3:181123663-181301125		9p22.3	amplification	0.20289	0.20289	chr9:14041324-17544971
7q21.2	amplification	0.0067232	0.14241	chr7:91865479-92650154		8q24.13	amplification	8.7867e-06	1	chr8:1-146364022
13q34	amplification	0.23132	0.23132	chr13:110353282-110892143		14q24.3	deletion	9.7871e-06	9.7871e-06	chr14:62206660-92591197
7q11.23	amplification	0.011243	0.2359	chr7:73976261-74046700		9p21.3	deletion	4.9962e-10	1.0393e-05	chr9:21558659-22448196
9p21.3	deletion	3.9098e-170	3.9098e-170	chr9:21865498-21999239		2q37.3	deletion	1.3635e-05	1.3635e-05	chr2:237163584-243199373
10q23.31	deletion	5.172e-13	5.172e-13	chr10:89617158-90033619		4q32.3	deletion	5.1802e-05	5.1802e-05	chr4:169926562-170548633
1p32.3	deletion	3.9238e-13	1.281e-12	chr1:51401439-51569162		19q13.42	deletion	5.1802e-05	5.1802e-05	chr19:53886299-59128983
1p36.23	deletion	6.4608e-11	7.08e-10	chr1:8038116-8385289		10q26.13	deletion	0.00014343	0.00014625	chr10:120770187-135534747
6q26	deletion	1.8751e-09	6.1324e-07	chr6:163764625-165693368		5p15.33	deletion	0.0033206	0.0032896	chr5:1-6721821
14q13.1	deletion	6.4877e-07	6.4877e-07	chr14:33295844-34395373		9p23	deletion	2.1455e-06	0.0053199	chr9:7792630-12695152
4q34.3	deletion	0.00014913	0.00014913	chr4:178902046-183063893		1p32.3	deletion	0.0055317	0.0055317	chr1:50887963-51568326
22q13.32	deletion	0.00029754	0.00030705	chr22:49146971-49263432		8q24.3	deletion	0.0055317	0.0055317	chr8:143623649-146364022
13q14.2	deletion	9.1242e-07	0.00072213	chr13:48835439-49067633		5q34	deletion	0.008743	0.0091972	chr5:147809305-180915260
15q14	deletion	0.00077716	0.00078824	chr15:31669667-43817953		11p15.5	deletion	0.010329	0.010741	chr11:1-13308051
10p11.23	deletion	0.00013486	0.0017208	chr10:29822682-29904104		18q23	deletion	0.01189	0.012422	chr18:74979706-78077248
10p12.2	deletion	0.0025071	0.0094595	chr10:23722857-24838796		6q22.33	deletion	0.014859	0.014576	chr6:128838009-130349204
3q28	deletion	0.0099643	0.0099643	chr3:191169829-196199746		3q29	deletion	0.0037223	0.019771	chr3:191177008-198022430
13q21.2	deletion	0.00071244	0.018477	chr13:49106039-77461568		13q12.11	deletion	0.028783	0.028783	chr13:1-21953205
2q22.1	deletion	0.048987	0.048987	chr2:139653327-143637234		12q12	deletion	0.064333	0.061754	chr12:33049480-39691583
6q27	deletion	0.0010111	0.055809	chr6:168324890-170568150		1q43	deletion	0.14267	0.14267	chr1:240771585-241668028
16p12.1	deletion	0.055809	0.055809	chr16:25264100-27078694		7p22.3	deletion	0.14267	0.14267	chr7:1-2280759
10q26.3	deletion	0.070425	0.070674	chr10:135184486-135534747		3q13.31	deletion	0.060714	0.15499	chr3:94707816-126427996
17p13.1	deletion	0.077032	0.074972	chr17:7533665-7631431		6p25.3	deletion	0.14936	0.15499	chr6:1-8414252
9q34.3	deletion	0.08455	0.084881	chr9:137323812-137746530		3p13	deletion	0.13552	0.15949	chr3:41260508-84691333
1q44	deletion	0.090594	0.090594	chr1:245863672-247057434		9q21.32	deletion	0.23804	0.23099	chr9:84608419-85864838
16q24.2	deletion	0.1103	0.10897	chr16:87962754-88502340
17q11.2	deletion	0.11554	0.11426	chr17:29323910-29721441
19q13.33	deletion	0.13299	0.13566	chr19:40788068-59128983
5q13.1	deletion	0.20997	0.20725	chr5:65476397-70680765
6p12.3	deletion	0.21307	0.20725	chr6:49839008-51484762

[truncated: 1 more sheets: Table S11]
